# Supplementary material for: Quercetin-3-Glucoside Extracted from Apple Pomace Induces Cell Cycle Arrest and Apoptosis by Increasing Intracellular ROS Levels
Source: Int J Mol Sci. 2021 Oct 4;22(19):10749. doi: 10.3390/ijms221910749 (PMC8509831; doi:10.3390/ijms221910749)
Supplement: Supplementary file 1 [file ijms-22-10749-s001.zip]

Archive with 1 entries (1 files):
- ijms-1376180-supplementary.pdf
